# Supplementary material for: Chemicolome and Metabolome Profiling of Xieriga-4 Decoction, A Traditional Mongolian Medicine, Using the UPLC-QTOF/MS Approach
Source: Evid Based Complement Alternat Med. 2022 Nov 16;2022:8197364. doi: 10.1155/2022/8197364 (PMC9683986; doi:10.1155/2022/8197364)
Supplement: Supplementary Materials — Supplementary information available: Tables S1-S3 and Figures S1-S3. [file 8197364.f1.zip]

Archive with 5 entries (5 files):
- supplementary meterial (1).docx
- supplementary meterial.pdf
- Table S2 (1).docx
- Table S3 (1).docx
- TableS1 (1).docx
